# Supplementary material for: Snapshots of ABCG1 and ABCG5/G8: A Sterol’s Journey to Cross the Cellular Membranes
Source: Int J Mol Sci. 2022 Dec 28;24(1):484. doi: 10.3390/ijms24010484 (PMC9820320; doi:10.3390/ijms24010484)
Supplement: Supplementary file 1 [file ijms-24-00484-s001.zip]

Archive with 1 entries (1 files):
- ijms-2036762-supplementary.pdf
